# Supplementary material for: The Anomalous Diffusion of a Tumor Invading with Different Surrounding Tissues
Source: PLoS One. 2014 Oct 13;9(10):e109784. doi: 10.1371/journal.pone.0109784 (PMC4195689; doi:10.1371/journal.pone.0109784)
Supplement: Text S1 — Matlab file to analysis the boundary of a cancer in an image. The algorithms and source codes are used for measuring and calculating the mean radius of a tumor. (TXT) [file pone.0109784.s001.txt]

%%Matlab file to analysis the boundary of a cancer in an image. The algorithms and source codes are used for measuring and calculating the mean radius of a tumor.
% function image_analysis
% This program is to analysis the boundary of a cancer in a image.
% Image preparing,to recognize our image.
% Specifying a center and an outer point of ROI (Region of Interest), user can get a series of circles with the same center, this program will calculate the relationship between the radius of these circles and the Grey values of image,which corresponds the spatial scale. 
% mean value of brightness of the circles and output data to user

[infile,indir]=uigetfile({'*.tif;*.png;*.bmp;*.jpg;*.jpeg;*.TIF;*.PNG;*.BMP;*.JPG;*.JPEG','All Images'});
image=rgb2gray(imread(fullfile(indir,infile)));
imgfigure=figure;
imshow(image)

%% Area selection
selection_flag=1;
while(selection_flag)
    input('Please zoom the figure to a proper view, Then press Enter to continue\n');
    if(selection_flag==1)
        warndlg('Please left click three points on the figure, the 1st as central point, the 2nd determines minimal circle, the 3rd as outer boundary, press backspace or delete key if want to re-draw a point, then right click to finish!')
    end
    [pts_x,pts_y]=getpts(gcf);
    circle_number=inputdlg('How many circles do you need?','Input Circle Numbers',1,{'20'});
    if( isempty(circle_number) )
        error('User terminated the execution!');
    else
        circle_number=str2num(circle_number{1});
    end

    pts_x=round(pts_x);
    pts_y=round(pts_y);
    center_x=pts_x(1);
    center_y=pts_y(1);
    inner_x=pts_x(2);
    inner_y=pts_y(2);
    outer_x=pts_x(3);
    outer_y=pts_y(3);
    
    min_radius=sqrt((inner_y-center_y)^2+(inner_x-center_x)^2);
    max_radius=sqrt((outer_y-center_y)^2+(outer_x-center_x)^2);
    global circle_handles;
    if(selection_flag>1)
            delete(circle_handles);
    end
    
    radii=linspace(min_radius,max_radius,circle_number);
    hold on
    circle_handles=plot(center_x,center_y,'r*');
    for ind=1:length(radii)
        draw_circle(center_x,center_y,radii(ind));
    end
    hold off
    answer=questdlg('Continue or re-select?','Satisfication Judgement','Continue','Re-select','Re-select');
    if(length(answer)~=8)
        selection_flag=selection_flag+1;
    else
        selection_flag=0;
    end
end
 
%% Calculation
for ind1=1:size(image,1)
    for ind2=1:size(image,2)
        radius_array(ind1,ind2)=sqrt((ind1-center_y)^2+(ind2-center_x)^2);
    end
end
sum_value=zeros(size(radii));
mean_value=zeros(size(radii));
std_deviation=zeros(size(radii));
for ind=1:length(radii)
    tempimage=double(image(find(radius_array<=radii(ind))));
    sum_value(ind)=sum(tempimage);
    mean_value(ind)=mean(tempimage);
    std_deviation(ind)=std(tempimage);
end
plotfigure=figure;
errorbar(radii,mean_value,std_deviation,'-xr')
xlabel('Radius (pixels)');
ylabel('Grayscale');
 
%% Saving results
while(1)
    [outfile,outdir]=uiputfile('*.*','Save');
    if(outfile==0)
        answer=questdlg('Do you want to discard results?','Operation Confirm','Yes','No','No');
        if(length(answer)==3)
            error('Data discarded by user, Execution terminated!');
        end
    else
        break
    end
end
saveas(imgfigure,fullfile(outdir,strcat(outfile,'_templete.tif')),'tif');
saveas(plotfigure,fullfile(outdir,strcat(outfile,'_plot.tif')),'tif');
fid=fopen(fullfile(outdir,strcat(outfile,'_data.txt')),'w');
fprintf(fid,'# Image file\t%s\n',fullfile(indir,infile));
fprintf(fid,'# Center point\tx:%g\ty:%d\n',center_x,center_y);
fprintf(fid,'# minimal radius\t%g\n',min_radius);
fprintf(fid,'# maximal radius\t%g\n',max_radius);
fprintf(fid,'Radius(pixels)\tSum\tMean\tStandard deviation\n');
for ind=1:length(radii)

fprintf(fid,'%g\t%g\t%g\t%g\n',radii(ind),sum_value(ind),mean_value(ind),std_deviation(ind));
end
fclose(fid);
 
function draw_circle(center_x, center_y, radius)
global circle_handles
ptsx=radius*cosd(0:5:360)+center_x;
ptsy=radius*sind(0:5:360)+center_y;
circle_handles(length(circle_handles)+1)=plot(ptsx,ptsy,'r');
